# Supplementary material for: Kir4.2 Potassium Channels in Retinal Pigment Epithelial Cells In Vitro: Contribution to Cell Viability and Proliferation, and Down-Regulation by Vascular Endothelial Growth Factor
Source: Biomolecules. 2022 Jun 18;12(6):848. doi: 10.3390/biom12060848 (PMC9220994; doi:10.3390/biom12060848)
Supplement: Supplementary file 1 [file biomolecules-12-00848-s001.zip]

Archive with 1 entries (1 files):
- biomolecules-1735825-supplementary.pdf
